# Supplementary material for: New insights into the role of microheterogeneity of ZP3 during structural maturation of the avian equivalent of mammalian zona pellucida
Source: PLoS One. 2023 Mar 21;18(3):e0283087. doi: 10.1371/journal.pone.0283087 (PMC10030024; doi:10.1371/journal.pone.0283087)
Supplement: S1 Table — The peptide sequences identified with significance levels of P<0.05 are shown by black letters, whereas the sequences of other possible peptides are indicated by gray letters. Peptides containing modifications with significance levels of P<0.05 (*: P<0.01) are shadowed. (XLSX) [file pone.0283087.s006.xlsx]

## Sheet: Sheet1
ZP3 isoforms of Commercial White Leghorn		Residues	Query no.	Peptide sequence [Bold: AA substitutions] [Outlined: PTMs] [C: dehydro Cys (forming S–S)]	AA substitutions or PTMs detected at significance levels of P<0.05 (*: P<0.01)	Relative molecular mass		Error	Ions score		ZP3 isoforms of WL-G		Residues	Query no.	Peptide sequences [Bold: AA substitutions] [Italic: Heterozygous mutations] [C: dehydro Cys (forming S–S)]	AA substitutions or Heterozygous mutations detected at significance levels of P<0.05 (*: P<0.01)	Relative molecular mass		Error	Ions score
						Experimental	Calcurated										Experimental	Calcurated
Isoform 3		32–46									Isoform 3		32–46 (43A allelic)	141	GDPSAWSWGAEAHSR		1612.67	1612.7	–0.0323	47.3
														149	GDPSAWSWGAEVHSR	A43V	1640.7	1640.73	–0.0328	56.9
			44	GDPSAWSWGAEAHSR		1612.67	1612.7	–0.0361	112					144	GDPSSWSWGAEAHSR	A36S	1628.68	1628.7	–0.0172	21.2
			45	GDPSSWSWGAEAHSR	A36S	1628.65	1628.7	–0.0470	22.9				32–46 (43V allelic)	149	GDPSAWSWGAEVHSR		1640.7	1640.73	–0.0328	56.9
														141	GDPSAWSWGAEAHSR	V43A	1612.67	1612.7	–0.0324	47.3
		47–69	–	–		–	–	–	–				47–69	–	–		–	–	–	–
		77–91	–	–		–	–	–	–				77–91	–	–		–	–	–	–
		126–142	57	TLINYDPSPASNPVIIR		1868.95	1869	–0.0495	111.6				126–142	166	TLINYDPSPASNPVIIR		1868.96	1869	–0.0397	37.4
		143–156	48	TNPAVIPIECHYPR		1679.8	1679.85	–0.0435	56				143–156	156	TNPAVIPIECHYPR		1679.82	1679.85	–0.0298	21
		257–270	26	VDDTSSAFITPRPR		1560.76	1560.79	–0.0331	74.3				257–270	–	–		–	–	–	–
		299–311	19	VTPADQGPDPQNK		1365.62	1365.65	–0.0312	69.9				299–311	101	VTPADQGPDPQNK		1365.65	1365.65	–0.0070	35.6
		318–329	–	–		–	–	–	–				318–329	104	ARNTWVPVEGSR		1370.69	1370.71	–0.0180	4.8
		320–329	11	NTWVPVEGSR		1143.55	1143.57	–0.0184	78.5				320–329	57	NTWVPVEGSR		1143.56	1143.57	–0.0106	57.6
		330–347											330–347
			58	DVCNCCETGNCEPPALSR		1905.66	1905.71	–0.0518	28.8					170	DVCNCCETGNCEPPALSR		1905.68	1905.71	–0.0302	22.2
			62	DVCNCCETGNCEPPALSR		2049.75	2049.8	–0.0487	25.7					176	DVCNCCETGNCEPPALSR		2049.76	2049.8	–0.0417	43.8
Isoform 4		32–46									Isoform 4		32–46 (43A allelic)	169	GDPSAWSWGAEAHSR		1612.68	1612.7	–0.0251	43.5
			56	GDPSAWSWGAEAHSR		1612.65	1612.7	–0.0500	72.5					176	GDPSAWSWGAEVHSR	A43V	1640.7	1640.73	–0.0323	67.5
			36	GDPSAWSWGAEAHSR	Hydroxylation*	1628.62	1628.7	–0.0747	26.7					168	GL/IPSAWSWGAEAHSR	D33L/I*	1610.7	1610.76	–0.0543	40.6
			36	GMPSAWSWGAEAHSR	D33M*	1628.62	1628.72	–0.0933	26.7				32–46 (43V allelic)	176	GDPSAWSWGAEVHSR		1640.7	1640.73	–0.0323	67.5
														169	GDPSAWSWGAEAHSR	V43A	1612.68	1612.7	–0.0252	43.5
		47–69	–	–		–	–	–	–				47–69	–	–		–	–	–	–
		77–91	54	LINAADLTLGPAACK		1540.77	1540.83	–0.0539	59.1				77–91	–	–		–	–	–	–
		126–142	69	TLINYDPSPASNPVIIR		1868.93	1869	–0.0671	66.1				126–142	200	TLINYDPSPASNPVIIR		1868.98	1869	–0.0226	43.8
			72	TLINYDPSPASNPVIIR	Acetylation	1910.93	1911.01	–0.0804	21.1
		143–156	61	TNPAVIPIECHYPR		1679.8	1679.85	–0.0485	54.8				143–156	184	TNPAVIPIECHYPR		1679.83	1679.85	–0.0193	31.5
		257–270	55	VDDTSSAFITPRPR		1560.75	1560.79	–0.0369	82.9				257–270	160	VDDTSSAFITPRPR		1560.78	1560.79	–0.0127	8.5
		299–311	23	VTPADQGPDPQNK		1365.58	1365.65	–0.0725	80.2				299–311	118	VTPADQGPDPQNK		1365.65	1365.65	0.0014	57.5
		318–329	40	ARNTWVPVEGSR		1370.68	1370.71	–0.0303	27.8				318–329	120	ARNTWVPVEGSR		1370.69	1370.71	–0.0131	4.5
		320–329	9	NTWVPVEGSR		1143.54	1143.57	–0.0267	51.5				320–329	70	NTWVPVEGSR		1143.56	1143.57	–0.0090	83.4
		330–347											330–347
			71	DVCNCCETGNCEPPALSR		1905.65	1905.71	–0.0628	32.1					224	DVCNCCETGNCEPPALSR		2193.88	2193.89	–0.0139	21.6
			56	DVCNCCETGNCEPPALSR		2049.72	2049.8	–0.0861	27					208	DVCNCCETGNCEPPALSR		1905.68	1905.71	–0.0284	31.9
Isoform 5		32–46									Isoform 5		32–46 (43A allelic)	90	GDPSAWSWGAEAHSR		1612.71	1612.7	0.0112	114.6
														94	GDPSAWSWGAEVHSR	A43V	1640.72	1640.73	–0.0104	57.3
			52	GDPSAWSWGAEAHSR		1612.66	1612.7	–0.0443	136.8					91	GDPSSWSWGAEAHSR	A36S*	1628.71	1628.7	0.0138	36.2
			53	GDPSSWSWGAEAHSR	A36S*	1628.64	1628.7	–0.0598	86.8				32–46 (43V allelic)	94	GDPSAWSWGAEVHSR		1640.72	1640.73	–0.0104	54.7
														90	GDPSAWSWGAEAHSR	V43A	1612.71	1612.7	0.0111	114.9
														92	GL/IPSAWSWGAEVHSR	D33L/I*	1638.8	1638.79	0.0106	27.6
		47–69	85	AVAGSHPVAVQCQEAQLVVTVHR		2469.22	2469.29	–0.0687	145.5				47–69	–	–		–	–	–	–
			84	AVAGSHPVAVGCQEAQLVVTVHR	Q57G*	2398.18	2398.25	–0.0753	140.8
		77–91	–	–		–	–	–	–				77–91	–	–		–	–	–	–
		126–142	67	TLINYDPSPASNPVIIR		1868.94	1869	–0.0599	110.3				126–142	107	TLINYDPSPASNPVIIR		1868.99	1869	–0.0089	69
		143–156	56	TNPAVIPIECHYPR		1679.79	1679.85	–0.0508	96.9				143–156	98	TNPAVIPIECHYPR		1679.86	1679.85	0.0154	47.1
		257–270	49	VDDTSSAFITPRPR		1560.7	1560.79	–0.0858	85.8				257–270	88	VDDTSSAFITPRPR		1560.8	1560.79	0.0094	17.4
		299–311	35	VTPADQGPDPQNK		1365.64	1365.65	–0.0092	109.2				299–311	62	VTPADQGPDPQNK		1365.65	1365.65	–0.0017	70.4
		318–329	36	ARNTWVPVEGSR		1370.63	1370.71	–0.0778	54.6				318–329	63	ARNTWVPVEGSR		1370.72	1370.71	0.0164	11.4
		320–329	17	NTWVPVEGSR		1143.51	1143.57	–0.0563	75.1				320–329	36	NTWVPVEGSR		1143.58	1143.57	0.0132	85
		330–347											330–347	111	DVCNCCETGNCEPPALSR		1905.72	1905.71	0.0082	32.5
			78	DVCNCCETGNCEPPALSR		2193.82	2193.89	–0.0681	77.9
			69	DVCNCCETGNCEPPALSR		1905.64	1905.71	–0.0762	53.1
			74	DVCNCCETGNCEPPALSR		2049.72	2049.8	–0.0783	68.6
			75	DVCNCCETGNCEPPALSR	Hydroxylation*	2065.72	2065.8	–0.0755	41.1
ZP3 isoforms of Commerciall White Leghorn		Residues	Query no.	Peptide sequence [Bold: AA substitutions] [Outlined: PTMs] [C: dehydro Cys (forming S–S)]	AA substitutions or PTMs detected at significance levels of P<0.05 (*: P<0.01)	Relative molecular mass		Error	Ions score		ZP3 isoforms of WL-G		Residues	Query no.	Peptide sequences [Bold: AA substitutions] [Italic: Heterozygous mutations] [C: dehydro Cys (forming S–S)]	AA substitutions or Heterozygous mutations detected at significance levels of P<0.05 (*: P<0.01)	Relative molecular mass		Error	Ions score
						Experimental	Calcurated										Experimental	Calcurated
Isoform 6		32–46									Isoform 6		32–46 (43A allelic)	77	GDPSAWSWGAEAHSR		1612.71	1612.7	0.0092	119.1
														83	GDPSAWSWGAEVHSR	A43V	1640.73	1640.73	–0.0037	80
			47	GDPSAWSWGAEAHSR		1612.67	1612.7	–0.0298	136.7					79	GDPSAWSWGSEAHSR	A41S*	1628.73	1628.7	0.0293	27.6
			51	GDPSSWSWGAEAHSR	A36S*	1628.65	1628.7	–0.0497	84.4				32–46 (43V allelic)	83	GDPSAWSWGAEVHSR		1640.73	1640.73	–0.0037	73.5
														77	GDPSAWSWGAEAHSR	V43A	1612.71	1612.7	0.0091	115
														85	GDPSSWSWGAEVHSR	A36S	1656.76	1656.73	0.0323	22.9
		47–69	99	AVAGSHPVAVGCQEAQLVVTVHR	Q57G*	2398.16	2398.25	–0.0955	108.3				47–69	–	–		–	–	–	–
		77–91	42	LINAADLTLGPAACK		1540.77	1540.83	–0.0572	107.2				77–91	–	–		–	–	–	–
		126–142	71	TLINYDPSPASNPVIIR		1868.99	1869	–0.0141	125.2				126–142	96	TLINYDPSPASNPVIIR		1868.98	1869	–0.0212	64
			70	TLINYDPSPASNPVIIR	Dehydration*	1850.92	1850.99	–0.0669	49.6
		143–156	56	TNPAVIPIECHYPR		1679.79	1679.85	–0.0582	52.7				143–156	87	TNPAVIPIECHYPR		1679.88	1679.85	0.0338	35.4
		257–270	44	VDDTSSAFITPRPR		1560.73	1560.79	–0.0589	79.1				257–270	73	VDDTSSAFITPRPR		1560.79	1560.79	0.0003	21.2
		299–311	30	VTPADQGPDPQNK		1365.63	1365.65	–0.0247	65.9				299–311	51	VTPADQGPDPQNK		1365.68	1365.65	0.0278	58.2
		318–329	31	ARNTWVPVEGSR		1370.65	1370.71	–0.0520	78				318–329	–	–		–	–	–	–
		320–329	15	NTWVPVEGSR		1143.53	1143.57	–0.0391	73.2				320–329	27	NTWVPVEGSR		1143.59	1143.57	0.0195	51.4
		330–347	86	DVCNCCETGNCEPPALSR		2193.86	2193.89	–0.0285	120.6				330–347	99	DVCNCCETGNCEPPALSR		1905.73	1905.71	0.0182	40.6
			95	DVCNCCETGNCEPPALSR	Sulfonation	2353.71	2353.8	–0.0942	14.1
			74	DVCNCCETGNCEPPALSR		1905.65	1905.71	–0.0574	56.7
			72	DVCNCCPTGNCEPPALSR	E336P	1873.68	1873.72	–0.0390	17.6
			80	DVCNCCETGNCEPPALSR		2049.76	2049.8	–0.0395	108.2
			82	DVCNCCETGNCEPPALSR	Hydroxylation*	2065.76	2065.8	–0.0318	44.6
Isoform 7		32–46	38	GDPSAWSWGAEAHSR		1612.66	1612.7	–0.0433	86.2		Isoform 7		32–46 (43A allelic)	104	GDPSAWSWGAEAHSR		1612.68	1612.7	–0.0223	78.1
														110	GDPSAWSWGAEVHSR	A43V	1640.71	1640.73	–0.0216	97.7
														106	GDPSAWSWGSEAHSR	A41S*	1628.63	1628.7	–0.0641	32.1
													32–46 (43V allelic)
														110	GDPSAWSWGAEVHSR		1640.71	1640.73	–0.0216	98.8
		47–69	–	–		–	–	–	–				47–69	–	–		–	–	–	–
		77–91	32	LINAADLTLGPAACK		1540.78	1540.83	–0.0476	90.1				77–91	–	–		–	–	–	–
		126–142	61	TLINYDPSPASNPVIIR		1868.98	1869	–0.0223	68.9				126–142	123	TLINYDPSPASNPVIIR		1868.96	1869	–0.0371	51.1
		143–156	48	TNPAVIPIECHYPR		1679.78	1679.85	–0.0627	80.6				143–156	112	TNPAVIPIECHYPR		1679.81	1679.85	–0.0350	38.8
		257–270	35	VDDTSSAFITPRPR		1560.75	1560.79	–0.0436	83				257–270	100	VDDTSSAFITPRPR		1560.72	1560.79	–0.0659	3.4
		299–311	22	VTPADQGPDPQNK		1365.6	1365.65	–0.0556	56.8				299–311	73	VTPADQGPDPQNK		1365.63	1365.65	–0.0253	53.6
		318–329	23	ARNTWVPVEGSR		1370.68	1370.71	–0.0233	49.9				318–329	74	ARNTWVPVEGSR		1370.65	1370.71	–0.0572	3.3
		320–329	9	NTWVPVEGSR		1143.55	1143.57	–0.0195	75				320–329	38	NTWVPVEGSR		1143.52	1143.57	–0.0509	80.8
		330–347											330–347	126	DVCNCCETGNCEPPALSR		1905.63	1905.71	–0.0825	34.3
			74	DVCNCCETGNCEPPALSR		2193.85	2193.89	–0.0366	56.7
			64	DVCNCCETGNCEPPALSR		1905.68	1905.71	–0.0281	37.1
			69	DVCNCCETGNCEPPALSR		2049.75	2049.8	–0.0553	29
